# Supplementary material for: Refining Surface Copper Species on Cu/SiO2 Catalysts to Boost Furfural Hydrogenation to Furfuryl Alcohol
Source: Molecules. 2025 Jan 8;30(2):225. doi: 10.3390/molecules30020225 (PMC11767369; doi:10.3390/molecules30020225)
Supplement: Supplementary file 1 [file molecules-30-00225-s001.zip]

Archive with 1 entries (1 files):
- molecules-3370885-supplementary.pdf
